# Supplementary material for: Digital ankle-brachial index technology used in primary care settings to detect flow obstruction: a population based registry study
Source: BMC Res Notes. 2013 Oct 8;6:404. doi: 10.1186/1756-0500-6-404 (PMC3876723; doi:10.1186/1756-0500-6-404)
Supplement: Additional file 2 — SAS formats for the dataset, to be used in conjunction with the study dataset. [file 1756-0500-6-404-S2.sas]

proc format ;
value yesno 1= 'Yes' 0 = 'No' ;
value male 1='Male' 0='Female';
value type 1 = 'Baseline Tests' 2 = 'Exercise Tests' ;
value $exercise '1' = 'Supine Dorsiflexion' '2'= 'Standing Calf' '3' = 'Treadmill' ;
value clinic 
1= 'Advanced Care Internal'
2= 'Blue Mountain'
3= 'Family Foot Care'
4= 'Lernhardt'
5= 'Levit Medical'
6= 'East Texas Foot Assoc'
7= 'Age Well'
8= 'Ahmadi'
9= 'CIS'
10= 'Fam Med Spec'
11= 'Hamblin'
12= 'Noriega'
13= 'Rockwood'
14= 'Schaefer'
15= 'St Jude'
16= 'Tachibana'
17= 'Village Family Care'
18= 'Webber'
19= 'Weiner'
100 = 'Totals'
;
run;
