# Supplementary material for: Digital ankle-brachial index technology used in primary care settings to detect flow obstruction: a population based registry study
Source: BMC Res Notes. 2013 Oct 8;6:404. doi: 10.1186/1756-0500-6-404 (PMC3876723; doi:10.1186/1756-0500-6-404)
Supplement: Additional file 3 — Dataset containing all study data analyzed and reported on in this article. [file 1756-0500-6-404-S3.zip]

Archive with 1 entries (1 files):
- 1756-0500-6-404-S3.sas7bdat
